# Supplementary material for: Methylation differences between assisted reproductive technology-conceived and naturally conceived children near BRCA1 and NBR2
Source: Epigenetics. 2025 Oct 21;20(1):2577188. doi: 10.1080/15592294.2025.2577188 (PMC12548064; doi:10.1080/15592294.2025.2577188)
Supplement: S_Table1.xlsx [file KEPI_A_2577188_SM7754.xlsx]

## Sheet: Tabelle1
Name	n_outliers (excluded)	Beta	SE	Degree of freedom	T	P	n0	n1	Chromosome	Position_GRCh37	Regulatory_Feature_Group	Relation_to_UCSC_CpG_Island	UCSC_RefGene_Name
cg08386886	3	0.0464172	0.0476857	296	0.973399	0.33115	231	77	17	41277274	Promoter_Associated	N_Shore	BRCA1;NBR2
cg24806953	0	0.0141927	0.0281622	298	0.503964	0.614659	233	77	17	41277364	Promoter_Associated	N_Shore	BRCA1;NBR2
cg20187250	0	0.0564999	0.0270278	297	2.09043	0.0374289	231	78	17	41277381	Promoter_Associated	N_Shore	BRCA1;NBR2
cg15419295	2	0.048213	0.0280694	291	1.71763	0.0869271	228	75	17	41277389	Promoter_Associated	N_Shore	NBR2;BRCA1
cg16963062	2	0.0355145	0.0297175	294	1.19507	0.233023	230	76	17	41277392	Promoter_Associated	N_Shore	NBR2;BRCA1
cg16630982	0	0.00286077	0.0302418	299	0.0945965	0.924699	233	78	17	41277394	Promoter_Associated	N_Shore	NBR2;BRCA1
cg21253966	5	0.041912	0.0283486	291	1.47845	0.140369	226	77	17	41277426	Promoter_Associated	N_Shore	NBR2;BRCA1
cg04110421	1	0.0288929	0.0490698	298	0.588813	0.556433	232	78	17	41277428	Promoter_Associated	N_Shore	NBR2;BRCA1
cg04658354	4	0.0047812	0.046358	295	0.103137	0.917925	229	78	17	41277444	Promoter_Associated	N_Shore	NBR2;BRCA1
cg17301289	3	0.0153776	0.0494831	296	0.310765	0.756198	232	76	17	41277462	Promoter_Associated	N_Shore	NBR2;BRCA1
cg09441966	5	0.0267435	0.0504631	294	0.529962	0.596539	229	77	17	41277487	Promoter_Associated	N_Shore	NBR2;BRCA1
cg26891576	0	0.0619573	0.0522541	298	1.18569	0.236689	232	78	17	41277541	Promoter_Associated	N_Shore	NBR2;BRCA1
cg10893007	5	0.0734279	0.05039	294	1.45719	0.146131	230	76	17	41277694	Promoter_Associated	N_Shore	NBR2;BRCA1
cg12182452	5	0.100703	0.04674	294	2.15453	0.0320104	229	77	17	41277730	Promoter_Associated	N_Shore	NBR2;BRCA1
cg09831010	5	0.0356702	0.055867	294	0.638485	0.523655	229	77	17	41277847	Promoter_Associated	N_Shore	BRCA1
cg25067162	1	0.242347	0.0862503	298	2.80981	0.00528501	232	78	17	41277974	Promoter_Associated	N_Shore	BRCA1
cg26276233	1	0.318997	0.113361	298	2.81398	0.00521874	232	78	17	41278135		Island	BRCA1
cg06001716	1	0.287178	0.107978	298	2.65961	0.00824637	233	77	17	41278141		Island	BRCA1
cg02286533	1	0.145464	0.0795179	298	1.82932	0.0683505	233	77	17	41278179		Island	BRCA1
cg14947218	0	0.142552	0.0720702	299	1.97796	0.0488515	233	78	17	41278197		Island	BRCA1
cg16006004	0	0.161422	0.0960012	299	1.68146	0.093718	233	78	17	41278241		Island	BRCA1
cg18372208	2	0.209676	0.0894199	297	2.34485	0.0196931	232	77	17	41278263		Island	BRCA1
cg14687474	0	0.118109	0.0942846	299	1.25269	0.211299	233	78	17	41278281		Island	BRCA1
cg25288140	2	0.177198	0.144829	295	1.2235	0.222116	230	77	17	41278341		Island	BRCA1
cg27581762	7	-0.00843424	0.0538202	292	-0.156711	0.875581	229	75	17	41278563		S_Shore	BRCA1
